# Supplementary material for: Effect of Orthodontic Tooth Movement on Sclerostin Expression in Alveolar Bone Matrix: A Systematic Review of Studies on Animal Models
Source: Dent J (Basel). 2025 Nov 4;13(11):513. doi: 10.3390/dj13110513 (PMC12651180; doi:10.3390/dj13110513)
Supplement: Supplementary file 1 [file dentistry-13-00513-s001.zip]

Archive with 1 entries (1 files):
- dentistry-3843436-supplementary.pdf
